# Supplementary material for: Feeding Behavior of Finishing Pigs under Diurnal Cyclic Heat Stress
Source: Animals (Basel). 2023 Mar 2;13(5):908. doi: 10.3390/ani13050908 (PMC10000165; doi:10.3390/ani13050908)
Supplement: Supplementary file 1 [file animals-13-00908-s001.zip]

Archive with 1 entries (1 files):
- animals-2204102-supplementary.pdf
